# Supplementary material for: Quantitative Ethnobotany of Medicinal Plants from Darjeeling District of West Bengal, India, along with Phytochemistry and Toxicity Study of Betula alnoides Buch.-Ham. ex D.Don bark
Source: Plants (Basel). 2024 Dec 16;13(24):3505. doi: 10.3390/plants13243505 (PMC11679848; doi:10.3390/plants13243505)
Supplement: Supplementary file 1 [file plants-13-03505-s001.zip]

Archive with 1 entries (1 files):
- plants-3142538-supplementary.pdf
